# Supplementary material for: Structural basis of SARS-CoV-2 polymerase inhibition by nonnucleoside inhibitor HeE1-2Tyr
Source: Proc Natl Acad Sci U S A. 2025 Mar 4;122(10):e2419854122. doi: 10.1073/pnas.2419854122 (PMC11912441; doi:10.1073/pnas.2419854122)
Supplement: Supplementary file 2 — Dataset S01 (XLSX) [file pnas.2419854122.sd01.xlsx]

## Sheet: Fig. 1C
Gels
		Replicate 1				Replicate 2				Replicate 3
Graph
	Relative Activity
HeE1-2Tyr [μM]	Rep. 1	Rep. 2	Rep. 3
0	1	1	1
0.625	1.07973	0.962147	0.931219
1.25	1.06586	1.00761	0.954623
2.5	0.947305	0.885782	0.89906
5	0.569173	0.524683	0.672392
10	0.0351333	0.0296225	0.0581794
20	0.00229481	0.00521501	0.00757675

## Sheet: Fig. 2A
	Anisotropy (norm. to DMSO)
Concentration HeE1-2Tyr [μM]	Rep. 1	Rep. 2	Rep. 3
20	0.093023	0.079942	0.101744
10	0.127907	0.132267	0.145349
5	0.488372	0.518895	0.501453
2.5	0.949128	0.936047	0.927326
1.25	0.981105	0.994186	0.985465
0.625	0.981105	0.981105	0.959302

## Sheet: Fig. 2B
	RdRp + 10 μM HeE1-2Tyr (preincubated)			RdRp preformed with RNA + 10 μM HeE1-2Tyr
	Anisotropy (norm. to DMSO)			Anisotropy (norm. to DMSO)
Incubation time in min	Rep. 1	Rep. 2	Rep. 3	Rep. 1	Rep. 2	Rep. 3
1	0.39401	0.33092	0.397953	0.8236	0.8438	0.8559
2	0.16903	0.255665	0.295044	0.758	0.7864	0.8229
4	0.197895	0.134471	0.158255	0.6495	0.7116	0.7406
8	0.108396	0.073459	0.09675	0.5176	0.569	0.599
16	0.04388	0.031829	0.08405	0.337	0.377	0.3992
32	0.152279	0.074034	0.074034	0.1776	0.2369	0.2567

## Sheet: Fig. 5B
			HeE1-2Tyr Concentration
		DMSO	1 25 µM	2 5 µM	5 µM	10 µM	20 µM	5xRNA
Relative abundance of RdRp (wt)	Rep. 1	1.01531	1.05425	1.11528	1.33503	1.54447	1.69315	1.63677
	Rep. 2	1.0551	0.982608	0.887792	1.18218	1.45164	1.76031	1.62419
	Rep. 3	0.929589	0.96731	1.04457	1.08435	1.34399	1.61953	1.65512

## Sheet: Fig. 5C
	Anisotropy (mAU) delta = RNA binding
	RdRp wild type			RdRp R556K R837K R859K			RdRp R556A R837A R859A
RdRp concentration [μM]	Rep. 1	Rep. 2	Rep. 3	Rep. 1	Rep. 2	Rep. 3	Rep. 1	Rep. 2	Rep. 3
2.5	192.556	197.556	191.556	164.556	172.556	158.556	54.4	66.4	64.4
1.25	181.556	192.556	186.556	159.556	164.556	145.556	54.4	62.4	67.4
0.63	179.556	182.556	183.556	142.556	148.556	138.556	35.4	44.4	42.4
0.31	160.556	157.556	161.556	107.556	109.556	88.5556	18.4	23.4	22.4
0.16	130.556	125.556	117.556	59.5556	61.5556	47.5556	8.4	12.4	11.4
0.08	75.5556	67.5556	66.5556	29.5556	31.5556	21.5556	3.4	6.4	6.4
0.04	36.5556	29.5556	28.5556	14.5556	17.5556	12.5556	-0.6	3.4	4.4
0.02	16.5556	12.5556	12.5556	8.55556	6.55556	7.55556	-2.6	3.4	3.4
0.01	7.55556	2.55556	4.55556	4.55556	3.55556	3.55556	-2.6	2.4	2.4

## Sheet: Fig. 5D
			HeE1-2Tyr Concentration
		DMSO	1 25 µM	2 5 µM	5 µM	10 µM	20 µM	5xRNA
Relative abundance of RdRp (triple K)	Rep. 1	1.04435	1.08514	1.16058	1.06199	1.11496	1.13908	1.75081
	Rep. 2	1.03993	1.0077	1.02004	1.06112	1.03394	1.11619	1.75928
	Rep. 3	0.91572	0.895828	1.04195	0.901702	0.997007	0.856488	1.60082

## Sheet: Fig. S1A
Co-expressed RdRp
		Replicate 1				Replicate 2				Replicate 3
RdRp individually expressed
		Replicate 1				Replicate 2				Replicate 3

## Sheet: Fig. S9
3K mutant
		Replicate 1				Replicate 2				Replicate 3
3A mutant
		Replicate 1				Replicate 2				Replicate 3
